# Supplementary material for: MicroRNA-221 protects myocardial contractility in myocardial ischemia/reperfusion injury through phospholamban
Source: PLoS One. 2025 Jan 30;20(1):e0316887. doi: 10.1371/journal.pone.0316887 (PMC11781681; doi:10.1371/journal.pone.0316887)
Supplement: S1 File — (XLSX) [file pone.0316887.s003.xlsx]

## Sheet: Summary of RT-PCR Results
	sham						mean	Standard Deviation	MIRI						mean	Standard Deviation	MIRI+221						mean	Standard Deviation	MIRI+scr						mean	Standard Deviation
miR 221	0.968314	0.994616	1.03707	0.986595	1.01693	0.996479	1	0.0240241	0.371585	0.411257	0.308358	0.345331	0.39012	0.355748	0.363733	0.0360146	1.29512	1.36315	1.2295	1.27295	1.33381	1.28101	1.29592	0.0471561	0.389636	0.413483	0.406841	0.3994	0.398989	0.411571	0.40332	0.00900142
PLB	0.916908	1.04816	1.03493	1.06137	0.941105	0.997524	1	0.059473	2.95218	3.242	2.78831	2.88521	2.97829	3.11898	2.99416	0.163256	1.51935	1.63856	1.4136	1.44385	1.56756	1.5601	1.52384	0.0836164	2.95056	3.38922	3.31231	3.24158	3.33169	3.07882	3.21736	0.16887
SERCA2	0.810301	0.98662	1.20308	0.930433	1.01685	1.05272	1	0.130621	0.336882	0.380106	0.434889	0.36795	0.41126	0.372666	0.383959	0.0345084	0.366733	0.413886	0.431806	0.389683	0.42551	0.397231	0.404141	0.0243848	0.349711	0.40072	0.456837	0.372406	0.41636	0.418502	0.402423	0.0376727
RYR2	1.08829	0.936267	0.975447	0.97586	1.02996	0.994176	1	0.0528651	0.925202	0.918739	0.873591	0.893997	0.903348	0.920188	0.905844	0.0196652	1.04688	0.828131	0.959185	0.914458	1.0197	0.900039	0.944731	0.0809593	0.958268	0.842964	0.843752	0.847639	0.88318	0.914165	0.881661	0.0469457
NCX1	1.00246	0.98478	1.01276	1.01088	0.993224	0.995893	1	0.0107871	0.896411	1.01466	0.980097	0.936041	1.00351	0.951619	0.963724	0.0444742	0.925668	0.892327	0.966076	0.9044	0.947515	0.932156	0.928024	0.02714	0.841261	0.892108	0.925164	0.866632	0.915172	0.87673	0.886178	0.0312558
caspase 3	1.11875	0.86903	1.01222	0.942204	1.0695	0.988292	1	0.0891207	2.225	2.40903	2.17364	2.1942	2.32011	2.29337	2.26923	0.0888119	1.83934	1.62189	1.86376	1.7329	1.85807	1.73402	1.775	0.0957212	2.36517	2.01089	2.32524	2.1736	2.33621	2.19151	2.23377	0.135061
Cyt C	1.09903	0.875175	1.0258	0.957242	1.05972	0.983034	1	0.0796696	2.3055	2.34191	2.16741	2.22505	2.31708	2.27269	2.27161	0.0650918	1.87281	1.5491	1.82426	1.68843	1.84709	1.71065	1.74872	0.123055	2.40402	2.0267	2.07386	2.0541	2.23314	2.21733	2.16819	0.144349

## Sheet: Relative protein level
	sham			mean	Standard Deviation		MIRI			mean	Standard Deviation		MIRI+221			mean	Standard Deviation		MIRI+scr			mean	Standard Deviation
PLB	0.933823	1.24594	0.820239	1	0.22043		2.02663	1.75627	2.10652	1.96314	0.183556		1.10904	1.34233	1.28727	1.24621	0.12194		2.09221	1.73936	1.91982	1.91713	0.176439
p-PLB (Ser16)	1.22384	0.936365	0.839793	1	0.199777		1.97017	2.22689	1.89196	2.02968	0.175216		1.37931	1.45755	1.14052	1.32579	0.165153		2.23556	2.12156	2.00989	2.12234	0.112838
p-PLB (Thr17)	1.08284	0.938575	0.978587	1	0.074477		1.84584	1.84981	2.1561	1.95058	0.17799		1.18499	1.3436	1.86218	1.46359	0.354183		2.0244	2.31928	2.02563	2.1231	0.169894
SERCA2	0.957411	0.905003	1.13759	1	0.122		0.591497	0.472203	0.584382	0.549361	0.0669152		0.635655	0.512837	0.521828	0.556773	0.0684613		0.566398	0.472304	0.504596	0.514433	0.0478123
RYR2	0.860457	1.26529	0.87425	1	0.229854		0.877188	1.19636	1.14678	1.07344	0.171758		1.04876	1.07932	1.16984	1.09931	0.0629622		0.841145	1.26373	1.0814	1.06209	0.211955
NCX1	0.958116	0.987852	1.05403	1	0.0490989		1.0388	1.12518	1.04153	1.0685	0.0491011		1.07336	0.985725	1.20107	1.08672	0.108291		1.07385	1.01114	1.16156	1.08218	0.075554
caspase 3	0.707765	1.31372	0.978518	1	0.303546		2.96378	2.35809	2.43354	2.58513	0.330077		1.68973	1.89264	1.8538	1.81206	0.107701		2.90065	2.53172	2.70257	2.71165	0.184632
Cyt C	1.24258	0.839508	0.917915	1	0.213705		2.29831	2.37092	3.00533	2.55819	0.388935		1.7715	1.44816	1.69195	1.6372	0.168482		2.34725	2.28367	2.98125	2.53739	0.385705
